# Supplementary material for: A dry lunar mantle reservoir for young mare basalts of Chang’e-5
Source: Nature. 2021 Oct 19;600(7887):49–53. doi: 10.1038/s41586-021-04107-9 (PMC8636271; doi:10.1038/s41586-021-04107-9)
Supplement: Supplementary file 2 — Modal abundance of apatite in the CE5 basalt clasts. [file 41586_2021_4107_MOESM2_ESM.xlsx]

## Sheet: Table S1
Clast ID	Petro_Type	Dimension (mm)	Area (mm2)	Apatite area (mm2)
CE5C0400YJFM00406
406-009,001	Basalt	1.03×0.44	0.35813	0
406-009,004	Basalt	1.45×0.97	1.09373	0.00015
406-009,007	Basalt	0.88×0.73	0.4919	0.00034
406-009,007a	Basalt	0.20×0.16	0.01813	0.00011
406-009,010	Basalt	0.93×0.82	0.57616	0.0008
406-010,001	Basalt	0.88×0.39	0.34882	0.00165
406-010,009	Basalt	0.62×0.41	0.23291	0
406-010,013	Basalt	0.54×0.33	0.14495	0
406-010,015	Basalt	0.31×0.20	0.03222	0.00012
406-010,016	Basalt	0.69×0.31	0.19713	0.00013
406-010,017	Basalt	0.68×0.52	0.22417	0.00012
406-010,018	Basalt	0.44×0.33	0.13329	0.00012
406-010,019	Basalt	0.56×0.36	0.19292	0.00015
406-010,022	Basalt	0.48×0.28	0.13588	0.00045
406-010,023	Basalt	0.78×0.58	0.34418	0.00197
406-010,024	Basalt	0.63×0.47	0.19664	0.00357
406-011,002	Basalt	0.44×0.40	0.12134	0
406-011,003	Basalt	0.88×0.61	0.37434	0.00058
406-011,004	Basalt	0.84×0.57	0.35079	0.00294
406-011,007	Basalt	0.55×0.32	0.18691	0.00114
406-012,001	Basalt	0.38×0.24	0.07568	0.00015
406-012,002	Basalt	0.36×0.21	0.05394	0.00033
406-012,003	Basalt	0.53×0.43	0.17687	0.00059
406-012,004	Basalt	0.86×0.64	0.39661	0.00081
406-012,006	Basalt	0.70×0.34	0.23438	0.00028
406-012,007	Basalt	0.72×0.39	0.1824	0.00047
406-012,008	Basalt	0.74×0.68	0.33972	0.00028
406-012,009	Basalt	0.70×0.53	0.35521	0.0013
406-013,001	Basalt	0.67×0.42	0.35179	0.00116
406-013,002	Basalt	0.86×0.56	0.36364	0.00037
406-013,003	Basalt	0.62×0.53	0.31632	0.00353
406-014,001	Basalt	0.40×0.19	0.06234	0.00058
406-014,003	Basalt	0.73×0.66	0.3768	0.00176
406-015,001	Basalt	0.26×0.19	0.0399	0.00311
406-015,014	Basalt	0.51×0.41	0.16425	0.00358
406-015,030	Basalt	0.56×0.45	0.17191	0.00045
406-015,031	Basalt	0.54×0.39	0.13963	0.0008
406-015,040	Basalt	0.56×0.33	0.18348	0.00104
406-015,042	Basalt	0.67×0.40	0.15741	0.00174
406-015,045	Basalt	0.72×0.30	0.17659	0.00185
406-015,046	Basalt	0.60×0.33	0.18231	0.00108
406-015,048	Basalt	0.65×0.30	0.15467	0.00293
406-015,059	Basalt	0.41×0.29	0.09038	0.00027
406-016,001	Basalt	0.34×0.26	0.07826	0.00092
406-016,002	Basalt	0.39×0.26	0.08852	0
406-016,005	Basalt	0.21×0.13	0.01792	4e-05
406-016,007	Basalt	0.38×0.13	0.03798	0
406-016,008	Basalt	0.46×0.34	0.12016	0
406-016,009	Basalt	0.40×0.25	0.0805	0
406-016,013	Basalt	0.26×0.20	0.02787	0
406-016,016	Basalt	0.27×0.10	0.02349	0
406-016,018	Basalt	0.12×0.08	0.00838	0
406-016,019	Basalt	0.37×0.26	0.07971	0.00037
406-016,020	Basalt	0.13×0.09	0.00929	0
406-016,021	Basalt	0.30×0.20	0.04906	6e-05
406-016,026	Basalt	0.14×0.06	0.00772	0
406-016,027	Basalt	0.27×0.18	0.04831	0
406-016,028	Basalt	0.36×0.15	0.06178	0.00025
406-016,029	Basalt	0.61×0.20	0.09825	0.00017
406-016,030	Basalt	0.49×0.28	0.11878	0
406-016,033	Basalt	0.24×0.11	0.02117	0
CE5C0100YJFM00103
103-017,001	Basalt	1.03×0.41	0.15798	0.00014
103-017,002	Basalt	0.61×0.49	0.283	0.00028
103-017,003	Basalt	0.68×0.56	0.28468	0.00051
103-017,006	Basalt	0.83×0.59	0.32724	0.00116
103-017,007	Basalt	0.68×0.53	0.36103	0
103-017,008	Basalt	0.81×0.44	0.46286	0.00068
103-017,010	Basalt	0.44×0.32	0.25739	0.00118
103-017,011	Basalt	0.63×0.45	0.22026	0.00093
103-017,013	Basalt	0.54×0.44	0.18673	0.00174
103-018,001	Basalt	0.50×0.33	0.11896	0.00031
103-018,002	Basalt	0.74×0.33	0.22163	0
103-018,003	Basalt	0.76×0.47	0.24505	0.00053
103-018,004	Basalt	0.76×0.38	0.21978	0.0008
103-018,005	Basalt	0.57×0.41	0.16684	0
103-018,006	Basalt	0.63×0.38	0.25358	0.00018
103-019,001	Basalt	0.78×0.43	0.27206	0.00032
103-019,003	Basalt	0.63×0.42	0.20971	0.0002
103-019,004	Basalt	0.60×0.29	0.15901	0.00171
103-019,005	Basalt	0.50×0.27	0.10835	0.00075
103-019,006	Basalt	0.76×0.49	0.28893	0.00029
103-019,007	Basalt	0.54×0.42	0.12661	0.0005
103-019,008	Basalt	0.54×0.35	0.15796	0.00042
103-020,001	Basalt	0.36×0.28	0.05665	0.00062
103-020,002	Basalt	0.44×0.37	0.10729	0
103-020,004	Basalt	0.28×0.26	0.04663	0.00226
103-020,010	Basalt	0.25×0.11	0.01519	0
103-020,011	Basalt	0.25×0.12	0.0207	0
103-020,012	Basalt	0.44×0.45	0.11479	0
103-020,013	Basalt	0.37×0.26	0.05898	0
103-020,014	Basalt	0.40×0.23	0.07304	0.00046
103-020,015	Basalt	0.28×0.17	0.05255	0
103-020,016	Basalt	0.38×0.25	0.07244	0.00023
103-020,017	Basalt	0.36×0.31	0.08059	0.00042
103-020,018	Basalt	0.42×0.30	0.08343	0.00063
103-020,021	Basalt	0.39×0.23	0.06179	0.00096
103-021,001	Basalt	0.21×0.07	0.00873	0
103-021,002	Basalt	0.38×0.20	0.05791	5e-05
sum			17.4783	0.06283
modal abundance %				0.36
