# Supplementary material for: A dry lunar mantle reservoir for young mare basalts of Chang’e-5
Source: Nature. 2021 Oct 19;600(7887):49–53. doi: 10.1038/s41586-021-04107-9 (PMC8636271; doi:10.1038/s41586-021-04107-9)
Supplement: Supplementary file 3 — EPMA results of the CE5 basalt clasts. [file 41586_2021_4107_MOESM3_ESM.xlsx]

## Sheet: Table S2
Clast No.	SiO2	TiO2	Al2O3	Cr2O3	FeO	NiO	MnO	MgO	CaO	Na2O	K2O	P2O5	F	Cl	BaO	SO3	Total
Olivine
406-010,023	32.5	0.1	b.d.	b.d.	53	b.d.	0.57	13	0.36	b.d.	b.d.	b.d.	0.23	b.d.	b.d.	b.d.	99.7
406-010,023	35.6	0.07	b.d.	0.07	36.6	b.d.	0.38	27.2	0.35	b.d.	b.d.	b.d.	0.11	b.d.	b.d.	b.d.	100.4
406-010,024	32.9	0.16	b.d.	b.d.	50.8	b.d.	0.61	14.4	0.44	b.d.	b.d.	0.13	0.09	b.d.	b.d.	0.03	99.5
406-010,024	31.4	0.13	b.d.	b.d.	59.9	b.d.	0.76	6.5	0.54	b.d.	b.d.	0.1	0.09	b.d.	b.d.	0.02	99.6
406-012,009	30.6	0.32	b.d.	b.d.	62.8	b.d.	0.81	4.8	0.58	b.d.	b.d.	b.d.	0.15	0.02	b.d.	b.d.	100.1
406-012,009	30.7	0.16	b.d.	b.d.	64.7	b.d.	0.77	2.8	0.72	b.d.	b.d.	0.22	0.14	b.d.	b.d.	0.03	100.2
406-013,001	31.7	0.18	0.1	0.03	65.1	b.d.	0.78	1.1	1.01	b.d.	0.06	0.43	0.13	b.d.	b.d.	0.03	100.5
406-013,001	34.7	0.06	0.05	0.09	42	b.d.	0.5	21.8	0.44	b.d.	0.03	b.d.	0.04	b.d.	b.d.	b.d.	99.7
406-015,001	30.4	0.05	b.d.	0.03	66.1	b.d.	0.88	1.6	0.81	b.d.	b.d.	0.2	0.11	b.d.	b.d.	0.04	100.2
406-015,001	30.7	0.1	0.03	0.03	66	b.d.	0.84	1.7	0.67	b.d.	b.d.	0.1	0.13	0.02	b.d.	0.02	100.3
406-015,001	30.6	0.12	0.04	b.d.	65.9	b.d.	0.81	1.6	0.73	b.d.	b.d.	0.11	0.13	b.d.	0.05	0.03	100.1
406-015,001	30.8	0.14	b.d.	0.04	65.8	b.d.	0.87	1.6	0.72	b.d.	b.d.	0.33	0.17	b.d.	b.d.	b.d.	100.4
406-015,014	35.9	0.09	0.05	0.07	38.3	b.d.	0.46	25	0.32	0.03	b.d.	b.d.	0.11	b.d.	b.d.	0.02	100.4
406-015,014	35.3	0.1	0.04	0.09	37.8	b.d.	0.39	26	0.35	b.d.	b.d.	0.05	0.09	0.02	0.06	0.03	100.3
406-015,014	34.8	0.09	b.d.	0.03	41.5	b.d.	0.46	23.3	0.42	b.d.	b.d.	0.07	0.11	b.d.	b.d.	b.d.	100.8
406-015,014	33.4	0.14	b.d.	0.03	49.4	b.d.	0.5	16.4	0.36	b.d.	b.d.	0.11	0.12	b.d.	b.d.	0.02	100.5
406-015,014	31.8	b.d.	b.d.	b.d.	59.3	b.d.	0.68	7.9	0.4	b.d.	b.d.	b.d.	0.16	0.03	b.d.	0.07	100.4
406-015,014	30.6	0.09	b.d.	0.03	62.7	b.d.	0.79	4.2	0.57	0.03	b.d.	0.16	0.19	b.d.	b.d.	0.06	99.4
406-015,014	30	0.15	0.19	0.07	63.7	b.d.	0.75	2.3	0.45	0.03	0.1	0.4	0.04	0.02	b.d.	0.03	98.2
406-015,030	31.5	0.09	b.d.	0.06	59.7	b.d.	0.68	7.7	0.49	0.03	b.d.	0.07	0.15	b.d.	b.d.	b.d.	100.4
406-015,030	33.6	0.09	b.d.	b.d.	50	b.d.	0.58	15.9	0.41	0.04	b.d.	0.05	0.12	b.d.	0.04	0.04	100.9
406-015,030	32.7	0.13	b.d.	0.04	51.6	b.d.	0.59	14.7	0.4	b.d.	b.d.	b.d.	0.12	b.d.	b.d.	0.02	100.3
406-015,030	32.7	0.23	b.d.	0.09	52.1	b.d.	0.61	13.7	0.36	0.05	b.d.	b.d.	0.07	b.d.	b.d.	0.02	99.9
406-015,030	34.4	0.12	0.04	0.09	45	b.d.	0.47	20.2	0.44	b.d.	b.d.	0.05	b.d.	b.d.	b.d.	b.d.	100.9
406-015,030	34.8	0.2	0.09	0.34	42.2	b.d.	0.43	21.7	0.82	b.d.	b.d.	b.d.	0.16	b.d.	b.d.	0.04	100.8
406-015,030	31.8	0.14	b.d.	0.08	58.8	b.d.	0.74	8	0.43	0.08	b.d.	0.07	0.1	b.d.	b.d.	0.03	100.1
406-016,021	36.2	0.06	b.d.	0.1	34.8	0.05	0.36	28.4	0.36	b.d.	b.d.	b.d.	b.d.	0.03	b.d.	0.03	100.6
103-017,010	31.4	0.15	0.03	b.d.	57.6	0.04	0.69	8.3	0.47	b.d.	b.d.	0.06	0.18	b.d.	0.08	0.03	99
103-017,013	30.5	0.24	0.09	b.d.	65.7	b.d.	0.83	2.1	0.33	b.d.	b.d.	0.5	0.15	b.d.	0.09	0.02	100.5
103-020,021	29.9	0.11	0.16	b.d.	66.6	b.d.	0.92	0.5	0.6	b.d.	b.d.	0.47	0.13	b.d.	b.d.	0.03	99.4
103-020,004	30.2	0.15	0.05	b.d.	65.6	b.d.	0.88	1.2	0.97	0.05	0.03	0.27	0.15	b.d.	b.d.	0.03	99.5
103-020,004	29.9	0.14	0.1	b.d.	66	b.d.	0.93	1	0.83	0.04	0.05	0.32	0.13	b.d.	b.d.	0.09	99.5
103-021,015	31	0.14	b.d.	0.03	62	b.d.	0.75	4.9	0.57	b.d.	b.d.	0.17	0.08	0.02	b.d.	0.03	99.7
Pyroxene
406-010,001	48.7	1.75	2.35	0.16	20.7	b.d.	0.34	10.4	15.1	0.04	b.d.	0.13	b.d.	b.d.	b.d.	b.d.	99.7
406-010,001	46.5	0.97	0.9	b.d.	34.6	b.d.	0.44	0.94	15	b.d.	b.d.	0.11	b.d.	b.d.	b.d.	b.d.	99.4
406-010,001	46.9	1.01	1.01	b.d.	33.4	b.d.	0.54	1.57	14.5	0.05	b.d.	0.08	0.05	b.d.	b.d.	b.d.	99.1
406-010,001	47.9	1.36	1.43	0.08	26.4	b.d.	0.36	5.86	15.9	0.07	b.d.	0.05	b.d.	b.d.	0.09	b.d.	99.4
406-010,001	46.3	0.91	1.05	b.d.	39.2	b.d.	0.58	2.54	8.6	0.13	b.d.	b.d.	0.12	b.d.	b.d.	b.d.	99.4
406-010,016	49.4	1.02	1.21	0.18	25.7	b.d.	0.42	10.7	10.8	0.03	b.d.	b.d.	0.06	b.d.	0.07	b.d.	99.5
406-010,016	47.3	0.65	1.25	b.d.	35.1	b.d.	0.46	2.42	11	b.d.	0.29	0.06	b.d.	b.d.	b.d.	1.77	100.3
406-010,017	47.5	0.85	0.95	b.d.	39	b.d.	0.6	2.6	8.2	b.d.	b.d.	b.d.	0.1	0.03	b.d.	b.d.	99.9
406-010,019	47.5	2.84	3.53	0.25	17.7	b.d.	0.29	10	17.4	0.08	b.d.	b.d.	b.d.	0.03	0.11	b.d.	99.8
406-010,019	46.9	1.13	1.2	0.11	35.5	b.d.	0.5	4.21	9.6	b.d.	b.d.	b.d.	b.d.	b.d.	0.05	b.d.	99.2
406-010,019	46.3	0.89	1.19	b.d.	38.8	b.d.	0.58	1.26	10.3	b.d.	b.d.	b.d.	0.12	b.d.	0.05	b.d.	99.4
406-010,023	49.1	1.56	1.83	0.22	26.5	b.d.	0.48	10.6	10.5	0.03	b.d.	b.d.	b.d.	0.02	b.d.	b.d.	100.8
406-010,024	47.9	1.7	1.8	0.12	26.7	b.d.	0.34	4.94	16.5	b.d.	b.d.	0.12	b.d.	b.d.	0.05	b.d.	100.3
406-010,024	47.6	1.3	2.3	0.05	30.5	0.05	0.52	4.48	13.3	b.d.	b.d.	0.07	b.d.	b.d.	b.d.	0.06	100.3
406-010,024	47.8	1.39	2.35	0.04	27.1	b.d.	0.34	4.23	16.6	0.1	b.d.	0.52	b.d.	b.d.	b.d.	b.d.	100.5
406-012,009	46.9	1.26	1.61	0.09	30	b.d.	0.47	4.19	14.8	b.d.	b.d.	b.d.	b.d.	b.d.	b.d.	0.32	99.7
406-013,001	49.2	1.69	2.11	0.09	24.4	b.d.	0.37	7.56	14.5	b.d.	b.d.	0.07	b.d.	b.d.	b.d.	b.d.	100
406-013,001	47.7	0.85	0.93	0.04	35	b.d.	0.52	2.49	11.8	b.d.	b.d.	b.d.	b.d.	b.d.	b.d.	0.15	99.5
406-013,018	46.2	1.38	1.73	b.d.	30.1	b.d.	0.39	1.61	17.5	b.d.	0.18	0.22	0.09	b.d.	b.d.	b.d.	99.4
406-015,045	47	1.48	1.37	b.d.	32.8	b.d.	0.47	5.31	10.3	b.d.	b.d.	0.09	b.d.	0.02	0.04	b.d.	98.9
406-015,045	44.7	2.85	1.61	b.d.	44	b.d.	0.56	0.19	5.4	0.04	0.05	0.05	b.d.	b.d.	b.d.	b.d.	99.4
406-015,045	47.2	1.05	1.1	0.05	37.5	b.d.	0.63	3.73	8.2	b.d.	b.d.	b.d.	0.17	b.d.	b.d.	b.d.	99.6
406-015,045	49	2.55	3.17	0.28	19.7	b.d.	0.33	9.7	16.1	0.05	b.d.	b.d.	b.d.	b.d.	0.08	b.d.	100.9
406-015,046	47.8	0.62	0.82	0.09	37.5	b.d.	0.6	4.95	7.3	b.d.	b.d.	0.07	b.d.	b.d.	b.d.	0.03	99.8
103-017,001	49.7	1.68	2.08	0.13	20.3	b.d.	0.42	12.4	12.4	0.06	b.d.	b.d.	b.d.	b.d.	b.d.	b.d.	99.3
103-017,001	48.2	1.29	1.56	0.14	27.7	b.d.	0.43	5.6	14.2	0.06	b.d.	0.08	b.d.	b.d.	b.d.	b.d.	99.3
103-017,001	50	1.8	2.35	0.2	19.4	b.d.	0.34	12.1	14.7	0.06	b.d.	b.d.	b.d.	b.d.	b.d.	b.d.	100.9
103-017,013	47.8	3.62	4.15	0.33	15.3	b.d.	0.28	10.8	17.6	0.13	b.d.	b.d.	0.05	b.d.	b.d.	b.d.	100
103-017,013	48.9	1.12	1.5	0.12	29.6	b.d.	0.42	6.95	11.8	0.09	b.d.	b.d.	b.d.	b.d.	b.d.	b.d.	100.5
103-017,013	48	1.01	1.02	0.06	35.4	b.d.	0.51	4.76	9.7	b.d.	0.03	b.d.	b.d.	b.d.	b.d.	b.d.	100.5
103-017,013	48.5	2.27	2.98	0.15	17.8	b.d.	0.32	10.7	16.7	0.07	b.d.	b.d.	0.04	b.d.	b.d.	b.d.	99.5
103-020,013	49.2	1.76	1.86	0.16	22.6	b.d.	0.39	9.64	13.6	0.05	b.d.	b.d.	b.d.	b.d.	0.04	b.d.	99.3
103-020,013	50.6	1.18	1.15	0.09	24.3	b.d.	0.42	13.5	9.2	0.04	b.d.	b.d.	b.d.	b.d.	b.d.	b.d.	100.5
103-020,014	46.1	0.91	1.23	b.d.	43.6	b.d.	0.58	0.51	7	b.d.	b.d.	b.d.	0.08	0.02	b.d.	0.03	100
103-020,014	49	2.22	2.89	0.14	20.4	b.d.	0.35	10.1	15.1	0.08	b.d.	b.d.	b.d.	b.d.	b.d.	b.d.	100.3
103-020,018	49.4	1.95	2.5	0.14	18.7	b.d.	0.32	9.26	17.3	0.12	b.d.	0.05	0.05	b.d.	0.07	b.d.	99.8
103-020,018	47.9	1.4	1.22	0.06	31.3	b.d.	0.44	8.67	8.09	b.d.	b.d.	0.06	0.04	0.02	b.d.	b.d.	99.2
103-020,018	48.6	2.15	2.53	0.19	21.2	b.d.	0.35	9.64	15.8	0.09	b.d.	b.d.	b.d.	b.d.	b.d.	b.d.	100.6
103-020,021	47.1	0.79	0.81	b.d.	33.3	b.d.	0.53	1.15	15.2	b.d.	b.d.	b.d.	0.05	b.d.	b.d.	b.d.	99
Plagioclase
406-010,001	50.9	0.14	29.7	b.d.	1.92	b.d.	b.d.	b.d.	14.2	1.75	0.71	b.d.	b.d.	b.d.	0.2	0.03	99.6
406-010,001	49.1	0.13	31.9	0.03	1.07	b.d.	b.d.	b.d.	16.2	1.62	0.11	b.d.	b.d.	b.d.	0.05	0.03	100.4
406-010,001	49.7	0.08	29.6	b.d.	2.28	0.06	b.d.	b.d.	15.3	1.84	0.75	0.65	b.d.	0.03	0.45	0.12	100.9
406-010,016	48.9	0.05	32.5	b.d.	0.6	b.d.	b.d.	b.d.	15.9	1.92	0.19	b.d.	b.d.	b.d.	0.06	0.02	100.4
406-010,017	45.4	b.d.	35	b.d.	0.45	b.d.	b.d.	b.d.	17.9	0.79	0.05	0.06	b.d.	b.d.	b.d.	0.04	99.9
406-010,019	50	0.06	30	b.d.	1.17	b.d.	0.03	b.d.	15.5	1.8	0.27	b.d.	b.d.	0.02	b.d.	0.02	99
406-010,024	49	0.09	31.6	0.03	0.7	b.d.	b.d.	b.d.	15.5	1.72	0.12	b.d.	b.d.	b.d.	b.d.	0.04	99.2
406-012,009	51.3	0.1	30.5	b.d.	0.9	b.d.	0.03	b.d.	14.8	2.11	0.27	0.06	b.d.	b.d.	b.d.	0.04	100.2
406-015,045	48.7	0.47	32.3	b.d.	1.41	b.d.	0.03	b.d.	15.6	1.59	0.18	b.d.	b.d.	0.02	b.d.	0.03	100.6
406-015,045	48.5	0.11	32.6	b.d.	1.23	b.d.	b.d.	b.d.	15.9	1.51	0.11	b.d.	b.d.	b.d.	b.d.	b.d.	100.4
406-015,046	47	0.14	34.2	b.d.	0.84	b.d.	b.d.	b.d.	17	1.27	0.16	b.d.	b.d.	b.d.	b.d.	0.03	100.8
103-017,001	49.1	0.09	32.9	b.d.	0.64	b.d.	b.d.	b.d.	16.2	1.65	0.1	b.d.	b.d.	b.d.	b.d.	0.02	100.8
103-017,013	50.4	0.4	30.2	b.d.	2.39	b.d.	b.d.	b.d.	14.6	2.07	0.52	0.07	b.d.	b.d.	0.1	b.d.	100.9
103-017,013	49.8	0.05	32.1	0.05	0.96	b.d.	b.d.	b.d.	15.7	1.7	0.17	b.d.	b.d.	b.d.	b.d.	0.02	100.7
103-020,013	48	0.45	32.5	b.d.	1.03	b.d.	b.d.	b.d.	15.8	1.61	0.12	b.d.	b.d.	b.d.	b.d.	b.d.	99.7
103-020,014	52.4	0.12	30	b.d.	2.07	b.d.	b.d.	b.d.	13.5	2.15	0.54	0.1	b.d.	b.d.	b.d.	0.02	100.9
103-020,014	49.8	0.05	31.9	b.d.	0.94	0.04	b.d.	b.d.	15.6	1.87	0.17	b.d.	b.d.	b.d.	b.d.	b.d.	100.6
103-020,018	49.4	0.18	32.3	b.d.	0.89	b.d.	b.d.	b.d.	15.9	1.87	0.13	b.d.	b.d.	0.02	b.d.	b.d.	100.9
103-020,021	51.5	0.07	30.6	b.d.	1.07	b.d.	b.d.	b.d.	14.2	2.23	0.63	b.d.	b.d.	0.03	0.23	b.d.	100.6
103-020,021	49.4	0.1	31.7	b.d.	0.72	b.d.	b.d.	b.d.	15.8	1.92	0.18	b.d.	b.d.	b.d.	b.d.	0.06	100
103-020,004	51.5	0.06	29.9	b.d.	2.38	b.d.	b.d.	b.d.	14.5	1.72	0.58	0.07	b.d.	0.02	0.2	b.d.	100.9
103-021,011	48.7	0.09	32.6	b.d.	0.52	b.d.	b.d.	b.d.	16.4	1.53	0.09	b.d.	b.d.	b.d.	b.d.	0.05	100.2
103-021,011	49.8	b.d.	29.8	0.05	1.04	b.d.	b.d.	b.d.	15.1	1.97	0.26	b.d.	b.d.	b.d.	b.d.	0.02	98.1
Apatite
406-010,023	2.88	0.06	0.21	b.d.	3.04	b.d.	0.06	b.d.	50.1	0.03	0.12	40.94	3.23	0.22	0.07	0.09	99.7
406-010,023	2.78	0.09	0.3	b.d.	2.2	b.d.	0.03	b.d.	50.6	0.04	0.19	40.85	3.71	0.4	b.d.	0.08	99.7
406-011,003	2.91	b.d.	0.11	0.04	2.71	b.d.	0.09	b.d.	52	b.d.	0.03	40.18	3.49	0.24	b.d.	0.04	100.4
406-011,003	2.65	1.6	0.19	b.d.	10.1	b.d.	0.09	b.d.	43.2	b.d.	0.08	35.16	2.78	0.25	0.09	4.9	99.9
406-015,001	2.22	0.07	0.24	0.03	1.07	b.d.	0.03	b.d.	52.7	b.d.	0.17	41.82	2.63	0.26	b.d.	0.04	100.1
406-015,001	3.44	b.d.	0.3	b.d.	1.71	b.d.	b.d.	b.d.	50.5	b.d.	0.29	40.14	2.95	0.41	0.05	0.06	98.5
406-015,001	2.58	0.18	0.22	0.03	0.79	b.d.	0.03	b.d.	51.1	b.d.	0.34	41.17	3.91	0.11	b.d.	0.04	98.9
406-015,001	2.07	0.04	0.47	0.05	0.97	b.d.	0.05	b.d.	51.5	b.d.	0.13	41.97	3.86	0.21	b.d.	0.06	99.8
406-015,001	2.02	b.d.	0.15	b.d.	1.07	b.d.	0.05	b.d.	50.8	b.d.	0.13	41.74	3.88	0.14	b.d.	0.02	98.4
406-015,001	3.75	b.d.	0.36	b.d.	1.7	b.d.	0.05	b.d.	50	b.d.	0.34	40.55	3.66	0.13	0.09	0.02	99.1
406-015,014	2.75	0.15	0.14	b.d.	4.81	b.d.	0.05	b.d.	48.9	b.d.	0.09	39.87	3.1	0.47	0.05	0.16	99.2
406-015,014	2.51	0.24	0.17	b.d.	3.41	b.d.	0.07	b.d.	50.2	b.d.	0.15	40.51	2.73	0.81	b.d.	0.24	99.7
406-015,014	2.13	0.24	0.24	0.03	1.92	b.d.	0.1	b.d.	51.3	b.d.	0.18	42.79	3.68	0.32	b.d.	0.1	101.4
406-015,014	2.81	0.15	0.3	b.d.	2.87	b.d.	b.d.	b.d.	50.1	b.d.	0.16	41.58	2.35	0.69	0.06	0.18	100.1
406-015,014	1.97	0.05	0.17	b.d.	1.94	b.d.	0.07	b.d.	51.9	b.d.	0.15	41.66	3.44	0.34	b.d.	0.03	100.3
406-015,046	2.86	0.08	0.27	b.d.	1.58	b.d.	0.07	b.d.	50.8	0.07	0.2	40.88	3.38	0.14	b.d.	0.02	98.8
406-015,046	2.15	0.14	0.18	b.d.	1.77	b.d.	0.07	b.d.	50.5	0.07	0.16	42.02	3.61	0.12	b.d.	0.04	99.2
406-015,048	3.46	0.25	0.26	b.d.	2.5	b.d.	0.07	b.d.	49.2	b.d.	0.15	41.01	3.61	0.14	0.06	0.04	99.2
406-015,015	3.03	b.d.	0.44	b.d.	2.01	b.d.	0.09	b.d.	50.9	b.d.	0.16	40.49	3.08	0.59	b.d.	0.08	99.4
103-020,021	1.81	0.06	0.08	b.d.	1.76	b.d.	0.07	b.d.	51.8	b.d.	0.05	41.66	2.91	0.84	0.1	0.12	99.8
103-020,021	1.77	b.d.	0.05	b.d.	1.93	b.d.	0.08	b.d.	51.4	b.d.	0.05	41.53	2.81	0.87	b.d.	0.14	99.3
Melt inclusions in ilmenite
406-010,023	63.7	2.65	16.17	b.d.	2.79	b.d.	b.d.	0.15	3.7	0.81	5.99	0.77	b.d.	b.d.	2.23	0.05	99
406-012,009	46.7	2.28	11.69	0.09	19	b.d.	0.28	2.04	14.4	0.24	0.61	1.4	b.d.	b.d.	0.05	0.43	99.2
406-012,009	42.3	3.32	5.59	0.11	24.4	b.d.	0.3	2.89	19.7	0.06	0.04	1	b.d.	0.03	b.d.	b.d.	99.6
406-013,001	62.3	1.45	16.07	b.d.	7.22	0.05	0.14	b.d.	5.89	0.54	4.26	0.79	b.d.	0.04	0.57	0.24	99.6
406-015,045	37.9	3.41	8	0.03	9.9	0.06	0.09	0.11	15.6	0.25	2.82	16.7	b.d.	0.02	0.61	b.d.	95.5
406-015,045	77.1	2.43	11.62	b.d.	3.49	b.d.	0.04	b.d.	0.87	0.33	5.57	0.18	b.d.	b.d.	0.54	b.d.	102.2
406-015,046	57.8	7.25	13.53	0.06	7.41	b.d.	0.07	0.09	7.99	1.16	0.39	1.28	b.d.	0.03	0.12	0.26	97.5
406-015,046	57.5	7.5	13.67	0.06	7.88	b.d.	0.07	0.1	7.99	1.08	0.37	1.4	b.d.	b.d.	b.d.	0.43	98.1
103-017,001	67	1.04	15.92	b.d.	5.39	b.d.	0.05	0.16	3.64	1.32	5.01	0.33	b.d.	0.04	0.79	0.02	100.7
103-017,013	73.8	3.11	11.27	b.d.	3.11	0.05	0.09	b.d.	0.72	0.06	2.39	0.07	b.d.	b.d.	0.16	b.d.	94.9
103-020,013	62.7	1.88	16	b.d.	7.03	b.d.	0.08	0.56	9.26	0.67	0.04	0.5	b.d.	b.d.	b.d.	b.d.	98.8
103-020,013	71.5	3.09	10.38	0.07	3.53	b.d.	b.d.	0.12	5.48	0.88	0.13	0.8	b.d.	0.03	0.11	0.02	96.1
103-020,018	52.5	12	11.7	0.07	7.52	b.d.	0.06	0.18	6.39	0.8	0.75	0.83	b.d.	0.03	0.15	b.d.	93
103-020,018	61.2	13.1	9.21	0.03	10.4	b.d.	0.08	0.18	3.69	0.84	0.34	0.62	b.d.	0.02	0.07	b.d.	99.8
103-020,018	62.5	7.09	6.84	b.d.	7.9	b.d.	0.05	0.09	2.78	0.27	2.9	1.59	b.d.	0.02	1.39	1.28	94.7
Ilmenite
406-010,001	0.1	53.8	0.08	0.13	45.8	0.05	0.43	0.2	0.04	b.d.	0.02	b.d.	0.06	b.d.	0.2	b.d.	100.8
406-010,023	0.1	51.7	0.07	0.27	41.8	0.04	0.35	1.5	0.34	b.d.	b.d.	b.d.	b.d.	b.d.	0.14	b.d.	96.4
406-010,023	0.1	53	0.06	0.29	43.4	0.04	0.4	1.4	0.08	0.03	b.d.	b.d.	0.05	b.d.	0.09	b.d.	98.9
406-010,023	0.9	50.7	0.28	0.19	44.1	b.d.	0.47	1.2	0.36	b.d.	0.06	0.19	b.d.	b.d.	0.1	b.d.	98.5
406-012,009	b.d.	53.5	0.05	0.15	44.4	b.d.	0.45	0.6	0.08	0.04	0.02	0.09	0.04	0.02	0.15	b.d.	99.6
406-013,001	0.1	53.4	0.16	0.13	45.4	b.d.	0.37	0.4	0.08	b.d.	0.02	b.d.	b.d.	b.d.	0.09	b.d.	100.2
406-013,001	0.3	52.3	0.21	0.12	45.4	b.d.	0.39	0.2	0.37	b.d.	b.d.	b.d.	b.d.	0.03	0.17	b.d.	99.5
406-013,001	0.5	53.4	0.1	0.14	45.1	b.d.	0.47	0.7	0.04	b.d.	b.d.	b.d.	b.d.	b.d.	0.09	b.d.	100.5
406-015,045	0.4	52	0.21	0.09	45.9	b.d.	0.41	0.1	0.21	0.04	b.d.	0.05	b.d.	b.d.	0.28	b.d.	99.7
406-015,046	0.4	52.4	0.13	0.19	45	b.d.	0.34	0.4	0.27	0.04	0.04	0.05	b.d.	b.d.	0.19	b.d.	99.5
103-017,001	0.2	52.8	0.17	0.12	44.8	0.05	0.46	0.6	0.11	b.d.	b.d.	b.d.	b.d.	b.d.	b.d.	b.d.	99.4
103-017,010	b.d.	53.1	0.11	0.2	45.6	b.d.	0.46	0.3	0.16	b.d.	b.d.	b.d.	b.d.	b.d.	0.2	b.d.	100.2
103-017,013	0.2	53.2	0.21	0.03	45.3	b.d.	0.39	0.3	0.11	b.d.	0.02	b.d.	b.d.	b.d.	0.16	b.d.	100
103-020,013	b.d.	53.8	0.11	0.32	44.4	b.d.	0.47	0.8	b.d.	b.d.	b.d.	b.d.	b.d.	b.d.	0.26	b.d.	100.2
103-020,014	0.1	53.2	0.16	0.06	45.5	b.d.	0.38	0.1	0.14	b.d.	b.d.	b.d.	b.d.	0.02	0.08	b.d.	99.8
103-020,018	0.2	53.5	0.09	0.24	45.2	b.d.	0.44	0.7	0.16	b.d.	b.d.	b.d.	0.08	b.d.	0.14	b.d.	100.7
103-020,021	b.d.	53.7	0.11	0.06	45.6	b.d.	0.41	0.2	0.06	0.05	b.d.	b.d.	b.d.	b.d.	0.09	b.d.	100.3
b.d., below detection limit.
