# Supplementary material for: A dry lunar mantle reservoir for young mare basalts of Chang’e-5
Source: Nature. 2021 Oct 19;600(7887):49–53. doi: 10.1038/s41586-021-04107-9 (PMC8636271; doi:10.1038/s41586-021-04107-9)
Supplement: Supplementary file 4 — NanoSIMS results of the standards and silicates of the CE5 basalt clasts. [file 41586_2021_4107_MOESM4_ESM.xlsx]

## Sheet: Table S3
Sample*	Mineral#	Mount form	1H Counts	1H Rate	2H Counts	2H Rate	12C Counts	12C Rate	16O Counts	16O Rate	2H/1H	Err Mean %	Poisson %	1H/16O	Err Mean %	Poisson %	12C/16O Ratio	Err Mean %	Poisson %
KOV	Apa	Sn-Bi	9286490	303480	1450	47.3856	401773	13129.8	6952450000	227204000	0.000156	2.56	2.63	0.00134	0.054	0.0328	5.78e-05	0.169	0.158
KOV	Apa	Sn-Bi	9067070	296309	1452	47.451	448365	14652.5	7088690000	231657000	0.00016	2.46	2.62	0.00128	0.0686	0.0332	6.33e-05	0.166	0.149
KOV	Apa	Sn-Bi	9572850	312838	1550	50.6536	463120	15134.6	7387100000	241408000	0.000162	2.5	2.54	0.0013	0.0633	0.0323	6.27e-05	0.185	0.147
KOV	Apa	Sn-Bi	8960910	292840	1431	46.7647	465071	15198.4	7175180000	234483000	0.00016	2.71	2.64	0.00125	0.0716	0.0334	6.48e-05	0.221	0.147
KOV	Apa	Sn-Bi	8140100	266016	1404	45.8824	459069	15002.3	7165000000	234150000	0.000172	2.71	2.67	0.00114	0.0826	0.0351	6.41e-05	0.163	0.148
KOV	Apa	Sn-Bi	16876200	275755	2757.01	45.0492	782880	12792.2	13930400000	227621000	0.000163	1.81	1.9	0.00121	0.0267	0.0244	5.62e-05	0.127	0.113
KOV	Apa	Sn-Bi	16987200	277569	2894.01	47.2877	891853	14572.8	14321700000	234015000	0.00017	1.91	1.86	0.00119	0.0277	0.0243	6.23e-05	0.139	0.106
KOV	Apa	Sn-Bi	17368400	283797	2789.01	45.5721	994462	16249.4	14667200000	239660000	0.000161	1.92	1.89	0.00118	0.0298	0.024	6.78e-05	0.11	0.1
KOV	Apa	Sn-Bi	15437200	289086	2479.01	46.4234	908714	17017.1	12653800000	236963000	0.000161	1.91	2.01	0.00122	0.0366	0.0255	7.18e-05	0.156	0.105
KOV	Apa	Sn-Bi	16393300	306991	2595.01	48.5957	814868	15259.7	12947100000	242455000	0.000158	1.83	1.96	0.00127	0.047	0.0247	6.29e-05	0.11	0.111
KOV	Apa	Sn-Bi	15980900	299268	2578.01	48.2773	1292850	24210.7	13339600000	249805000	0.000161	2.07	1.97	0.0012	0.0417	0.025	9.69e-05	0.139	0.088
KOV	Apa	Sn-Bi	34730600	325193	5669.01	53.0806	2726900	25532.8	28428700000	266186000	0.000163	1.41	1.33	0.00122	0.0634	0.017	9.59e-05	0.187	0.0606
KOV	Apa	Sn-Bi	33643300	315012	5520.01	51.6855	2072590	19406.3	27320300000	255808000	0.000164	1.36	1.35	0.00123	0.038	0.0173	7.59e-05	0.156	0.0695
KOV	Apa	Sn-Bi	30702200	287474	4830.01	45.2248	1601360	14994	24427200000	228719000	0.000157	1.45	1.44	0.00126	0.0628	0.0181	6.56e-05	0.457	0.079
KOV	Apa	Sn-Bi	30542900	285982	4867.01	45.5713	1891430	17710	24805200000	232258000	0.000159	1.51	1.43	0.00123	0.0598	0.0181	7.63e-05	0.159	0.0727
KOV	Apa	Sn-Bi	31529700	295222	5091.01	47.6686	1706370	15977.2	25536600000	239107000	0.000161	1.38	1.4	0.00123	0.0596	0.0178	6.68e-05	0.159	0.0766
KOV	Apa	Sn-Bi	31347000	293511	5106.01	47.8091	1923100	18006.6	25893500000	242449000	0.000163	1.4	1.4	0.00121	0.05	0.0179	7.43e-05	0.355	0.0721
KOV	Apa	Sn-Bi	29888700	279857	4904.01	45.9177	1610260	15077.3	24704400000	231315000	0.000164	1.4	1.43	0.00121	0.0595	0.0183	6.52e-05	0.281	0.0788
KOV	Apa	Sn-Bi	33485400	313534	5349.01	50.0844	2123310	19881.2	26701800000	250017000	0.00016	1.39	1.37	0.00125	0.163	0.0173	7.95e-05	0.0945	0.0686
KOV	Apa	Sn-Bi	32909400	308140	5374.01	50.3184	2137930	20018.1	26443100000	247595000	0.000163	1.37	1.36	0.00124	0.0934	0.0174	8.09e-05	0.0969	0.0684
KOV	Apa	Sn-Bi	34223800	320448	5487.01	51.3765	1777120	16639.7	26529700000	248405000	0.00016	1.43	1.35	0.00129	0.183	0.0171	6.7e-05	0.211	0.075
KOV	Apa	Sn-Bi	25441300	238214	4161.01	38.9608	1595530	14939.4	22337300000	209151000	0.000164	1.61	1.55	0.00114	0.0689	0.0198	7.14e-05	0.242	0.0792
KOV	Apa	Sn-Bi	26301000	246264	4324.01	40.487	1620940	15177.3	22668200000	212249000	0.000164	1.59	1.52	0.00116	0.0956	0.0195	7.15e-05	0.175	0.0785
KOV	Apa	Sn-Bi	27780900	260121	4567.01	42.7623	1821830	17058.3	22566800000	211300000	0.000164	1.53	1.48	0.00123	0.139	0.019	8.07e-05	0.16	0.0741
KOV	Apa	Sn-Bi	29865600	279640	4848.01	45.3934	1679610	15726.7	23763100000	222501000	0.000162	1.39	1.44	0.00126	0.033	0.0183	7.07e-05	0.126	0.0772
KOV	Apa	Sn-Bi	30492000	285506	4850.01	45.4121	1658590	15529.9	24062000000	225300000	0.000159	1.42	1.44	0.00127	0.0349	0.0181	6.89e-05	0.0951	0.0777
KOV	Apa	Sn-Bi	29431600	275577	4647.01	43.5113	1872530	17533.1	23768800000	222554000	0.000158	1.58	1.47	0.00124	0.0311	0.0184	7.88e-05	0.095	0.0731
KOV	Apa	Sn-Bi	24794100	232154	4146.01	38.8203	1331540	12467.6	21514600000	201448000	0.000167	1.53	1.55	0.00115	0.147	0.0201	6.19e-05	0.281	0.0867
KOV	Apa	Sn-Bi	24656700	230868	3996.01	37.4158	1466380	13730.1	20654500000	193394000	0.000162	1.57	1.58	0.00119	0.0601	0.0202	7.1e-05	0.383	0.0826
KOV	Apa	Sn-Bi	26866300	251557	4394.01	41.1424	1287170	12052.2	22444000000	210150000	0.000164	1.55	1.51	0.0012	0.0488	0.0193	5.74e-05	0.131	0.0881
MORB	Glass	Sn-Bi	1813170	59253.9	297	9.70588	59647.2	1949.25	6153330000	201089000	0.000164	5.98	5.8	0.000295	0.0804	0.0743	9.69e-06	0.459	0.409
MORB	Glass	Sn-Bi	2063870	67446.7	333	10.8824	75647.3	2472.13	6620180000	216346000	0.000161	5.76	5.48	0.000312	0.0871	0.0696	1.14e-05	0.397	0.364
MORB	Glass	Sn-Bi	2139490	69918	317	10.3595	82596.9	2699.25	6787890000	221826000	0.000148	6.25	5.62	0.000315	0.0899	0.0684	1.22e-05	0.351	0.348
MORB	Glass	Sn-Bi	2167220	70824.2	338	11.0458	78021.8	2549.73	7013310000	229193000	0.000156	5.03	5.44	0.000309	0.107	0.0679	1.11e-05	0.403	0.358
MORB	Glass	Sn-Bi	7697090	72070.1	1252	11.7228	255853	2395.63	22416200000	209890000	0.000163	2.82	2.83	0.000343	0.0427	0.0361	1.14e-05	0.205	0.198
MORB	Glass	Sn-Bi	7290660	68264.6	1135	10.6273	247325	2315.78	23050400000	215828000	0.000156	3.12	2.97	0.000316	0.0461	0.037	1.07e-05	0.221	0.201
MORB	Glass	Sn-Bi	7232870	67723.5	1157	10.8333	222155	2080.1	23965500000	224396000	0.00016	2.8	2.94	0.000302	0.058	0.0372	9.27e-06	0.216	0.212
MORB	Glass	Sn-Bi	6667470	62429.5	1092	10.2247	213865	2002.48	22444200000	210152000	0.000164	3.08	3.03	0.000297	0.0812	0.0387	9.53e-06	0.248	0.216
MORB	Glass	Sn-Bi	5639020	105600	866.001	16.2172	187435	3510.02	12134100000	227230000	0.000154	3.66	3.4	0.000465	0.0497	0.0421	1.54e-05	0.273	0.231
MORB	Glass	Sn-Bi	5714750	107018	889.001	16.648	192067	3596.76	12668200000	237232000	0.000156	3.32	3.35	0.000451	0.0432	0.0418	1.52e-05	0.246	0.228
MORB	Glass	Sn-Bi	6118570	114580	934.001	17.4907	211779	3965.9	13762300000	257721000	0.000153	3.18	3.27	0.000445	0.046	0.0404	1.54e-05	0.256	0.217
MORB	Glass	Sn-Bi	11564400	108281	1817	17.0131	377148	3531.35	27003400000	252841000	0.000157	2.5	2.35	0.000428	0.0517	0.0294	1.4e-05	0.194	0.163
MORB	Glass	Sn-Bi	11207600	104940	1794	16.7978	370923	3473.06	26494700000	248078000	0.00016	2.35	2.36	0.000423	0.0494	0.0299	1.4e-05	0.192	0.164
MORB	Glass	Sn-Bi	11818600	110661	1844	17.2659	400782	3752.64	27583900000	258276000	0.000156	2.33	2.33	0.000428	0.0507	0.0291	1.45e-05	0.251	0.158
MORB	Glass	Sn-Bi	11669900	109269	1848	17.3034	370094	3465.3	27083500000	253591000	0.000158	2.37	2.33	0.000431	0.0679	0.0293	1.37e-05	0.18	0.164
MORB	Glass	Sn-Bi	10072300	94309.9	1523	14.2603	322080	3015.73	24637000000	230684000	0.000151	2.55	2.56	0.000409	0.0498	0.0315	1.31e-05	0.239	0.176
MORB	Glass	Sn-Bi	10210800	95606.7	1535	14.3727	317220	2970.22	24703600000	231307000	0.00015	2.58	2.55	0.000413	0.07	0.0313	1.28e-05	0.352	0.178
MORB	Glass	Sn-Bi	11109700	104023	1676	15.6929	337111	3156.47	27365600000	256232000	0.000151	2.48	2.44	0.000406	0.0964	0.03	1.23e-05	0.2	0.172
MORB	Glass	Sn-Bi	9440050	88390	1489	13.9419	303344	2840.3	22688600000	212440000	0.000158	2.52	2.59	0.000416	0.0468	0.0326	1.34e-05	0.22	0.182
MORB	Glass	Sn-Bi	8856580	82926.8	1405	13.1554	284730	2666.01	21382900000	200214000	0.000159	2.63	2.67	0.000414	0.0501	0.0336	1.33e-05	0.207	0.187
MORB	Glass	Sn-Bi	8715700	81607.7	1345	12.5936	283224	2651.91	21159900000	198126000	0.000154	2.79	2.73	0.000412	0.0521	0.0339	1.34e-05	0.245	0.188
DAP	Apa	Sn-Bi	1252550	11728	196	1.83521	9586.04	89.7569	20850600000	195230000	0.000156	7.47	7.14	6.01e-05	0.0959	0.0894	4.6e-07	1.21	1.02
DAP	Apa	Sn-Bi	1371780	12844.4	214	2.00375	30812.4	288.506	20690900000	193735000	0.000156	6.73	6.84	6.63e-05	0.153	0.0854	1.49e-06	0.585	0.57
DAP	Apa	Sn-Bi	637551	11939.2	113	2.1161	4319.02	80.8805	10894400000	204015000	0.000177	12.5	9.41	5.85e-05	0.123	0.125	3.96e-07	1.64	1.52
DAP	Apa	Sn-Bi	1663760	15578.3	280	2.62172	21770.2	203.841	24191300000	226510000	0.000168	6.22	5.98	6.88e-05	0.0867	0.0775	9e-07	0.767	0.678
DAP	Apa	Sn-Bi	1492980	13979.2	267	2.5	26587.3	248.945	22222500000	208076000	0.000179	6.92	6.12	6.72e-05	0.0975	0.0818	1.2e-06	0.598	0.613
DAP	Apa	Sn-Bi	1527070	14298.4	255	2.38764	11235.1	105.198	23731800000	222208000	0.000167	6.68	6.26	6.43e-05	0.0947	0.0809	4.73e-07	1.27	0.943
DAP	Apa	Sn-Bi	1657110	15516	270	2.52809	7668.03	71.798	25143700000	235428000	0.000163	6.34	6.09	6.59e-05	0.121	0.0777	3.05e-07	1.17	1.14
DAP	Apa	Sn-Bi	1703850	15953.7	281	2.63109	10809.1	101.209	25449600000	238292000	0.000165	6.21	5.97	6.7e-05	0.119	0.0766	4.25e-07	1.05	0.962
DAP	Apa	Sn-Bi	1628220	15245.5	264	2.47191	12374.1	115.862	24642300000	230733000	0.000162	6.56	6.16	6.61e-05	0.11	0.0784	5.02e-07	1.07	0.899
DAP	Apa	Sn-Bi	1716990	16076.7	264	2.47191	29911.4	280.069	24839100000	232576000	0.000154	5.95	6.16	6.91e-05	0.0959	0.0763	1.2e-06	0.882	0.578
DAP	Apa	Sn-Bi	1614460	15116.7	290	2.71536	10243	95.9082	23932200000	224084000	0.00018	6.06	5.87	6.75e-05	0.151	0.0787	4.28e-07	1.1	0.988
DAP	Apa	Sn-Bi	1669320	15630.3	277	2.59363	10152	95.0562	23703500000	221943000	0.000166	6.61	6.01	7.04e-05	0.157	0.0774	4.28e-07	1.05	0.992
DAP	Apa	Sn-Bi	1756950	16450.8	275	2.57491	18591.1	174.074	24232800000	226899000	0.000157	6.84	6.03	7.25e-05	0.156	0.0754	7.67e-07	0.884	0.733
DAP	Apa	Sn-Bi	1719910	16104	293	2.74345	10305	96.4888	23870500000	223507000	0.00017	6.09	5.84	7.21e-05	0.147	0.0763	4.32e-07	0.933	0.985
DAP	Apa	Sn-Bi	1455670	13629.9	243	2.27528	12389.1	116.003	22038300000	206351000	0.000167	6.73	6.42	6.61e-05	0.106	0.0829	5.62e-07	0.929	0.898
DAP	Apa	Sn-Bi	1569380	14694.6	286	2.6779	14737.1	137.988	22622600000	211822000	0.000182	6.1	5.91	6.94e-05	0.101	0.0798	6.51e-07	0.883	0.824
519	Glass	Sn-Bi	6120030	57303.7	957.001	8.96068	231327	2165.98	25341500000	237280000	0.000156	3.32	3.23	0.000242	0.0458	0.0404	9.13e-06	0.225	0.208
519	Glass	Sn-Bi	6442550	60323.5	1048	9.81273	243678	2281.63	26207100000	245385000	0.000163	3.1	3.09	0.000246	0.0567	0.0394	9.3e-06	0.217	0.203
519	Glass	Sn-Bi	5740010	53745.4	918	8.59551	206197	1930.68	23196100000	217192000	0.00016	3.2	3.3	0.000247	0.0563	0.0417	8.89e-06	0.227	0.22
519	Glass	Sn-Bi	5765530	53984.4	922.001	8.63297	217718	2038.56	24112500000	225772000	0.00016	3.35	3.29	0.000239	0.0707	0.0417	9.03e-06	0.254	0.214
519	Glass	Sn-Bi	6056070	56704.8	979.001	9.16668	234877	2199.22	24825100000	232445000	0.000162	3.27	3.2	0.000244	0.0866	0.0406	9.46e-06	0.244	0.206
519	Glass	Sn-Bi	7300090	68352.9	1082	10.1311	249561	2336.71	27153400000	254245000	0.000148	3.23	3.04	0.000269	0.0613	0.037	9.19e-06	0.266	0.2
519	Glass	Sn-Bi	7272120	68091	1024	9.58801	256035	2397.33	27071800000	253481000	0.000141	3.34	3.13	0.000269	0.045	0.0371	9.46e-06	0.356	0.198
519	Glass	Sn-Bi	6582420	61633.1	970.001	9.08241	224430	2101.4	26348600000	246710000	0.000147	3.24	3.21	0.00025	0.105	0.039	8.52e-06	0.221	0.211
519	Glass	Sn-Bi	6203850	58088.5	906	8.48315	221983	2078.49	25368100000	237529000	0.000146	3.27	3.32	0.000245	0.0591	0.0402	8.75e-06	0.229	0.212
519	Glass	Sn-Bi	6036240	56519.1	933.001	8.73596	214119	2004.86	24994900000	234035000	0.000155	3.43	3.27	0.000241	0.0494	0.0407	8.57e-06	0.255	0.216
519	Glass	Sn-Bi	6547700	61308.1	987.001	9.24158	234239	2193.25	24232700000	226898000	0.000151	3.1	3.18	0.00027	0.0438	0.0391	9.67e-06	0.23	0.207
519	Glass	Sn-Bi	6833210	63981.4	1010	9.45693	252374	2363.05	25710200000	240732000	0.000148	3.13	3.15	0.000266	0.0431	0.0383	9.82e-06	0.284	0.199
519	Glass	Sn-Bi	6798800	63659.2	1031	9.65356	254406	2382.08	26138000000	244738000	0.000152	3.21	3.11	0.00026	0.0455	0.0384	9.73e-06	0.228	0.198
1833-11	Glass	Sn-Bi	19506100	365283	2999.01	56.1612	71061.2	1330.73	12403700000	232279000	0.000154	1.82	1.83	0.00157	0.0387	0.0227	5.73e-06	0.393	0.375
1833-11	Glass	Sn-Bi	19519500	365534	3172.01	59.4009	113949	2133.88	12531300000	234669000	0.000163	1.71	1.78	0.00156	0.044	0.0227	9.09e-06	0.805	0.296
1833-11	Glass	Sn-Bi	41290700	386617	6530.02	61.1425	146680	1373.41	26056300000	243973000	0.000158	1.22	1.24	0.00158	0.0291	0.0156	5.63e-06	0.292	0.261
1833-11	Glass	Sn-Bi	39939500	373965	6365.02	59.5976	152941	1432.03	25792300000	241501000	0.000159	1.28	1.25	0.00155	0.0331	0.0158	5.93e-06	0.276	0.256
1833-11	Glass	Sn-Bi	39049700	365634	6217.02	58.2118	159473	1493.19	25826600000	241822000	0.000159	1.21	1.27	0.00151	0.0378	0.016	6.17e-06	0.286	0.25
1833-11	Glass	Sn-Bi	38832100	363596	6126.02	57.3597	142011	1329.69	25511100000	238868000	0.000158	1.24	1.28	0.00152	0.0475	0.0161	5.57e-06	0.287	0.265
1833-11	Glass	Sn-Bi	43593500	408179	6839.02	64.0358	151662	1420.06	26958600000	252421000	0.000157	1.18	1.21	0.00162	0.0366	0.0152	5.63e-06	0.354	0.257
1833-11	Glass	Sn-Bi	43634200	408560	6824.02	63.8953	149407	1398.94	27551500000	257973000	0.000156	1.25	1.21	0.00158	0.0439	0.0152	5.42e-06	0.333	0.259
1833-11	Glass	Sn-Bi	41978000	393052	6570.02	61.517	152255	1425.61	26911400000	251979000	0.000157	1.26	1.23	0.00156	0.0334	0.0154	5.66e-06	0.274	0.256
1833-11	Glass	Sn-Bi	44105700	412975	6611.02	61.9009	157202	1471.93	25261700000	236533000	0.00015	1.27	1.23	0.00175	0.0225	0.0151	6.22e-06	0.251	0.252
1833-11	Glass	Sn-Bi	44163000	413511	6638.02	62.1537	160079	1498.87	25443300000	238233000	0.00015	1.31	1.23	0.00174	0.0326	0.0151	6.29e-06	0.263	0.25
SCOL	Ol	Sn-Bi	47933	448.811	18	0.168539	6516.02	61.0114	21800000000	204120000	0.000376	31.8	23.6	2.2e-06	0.859	0.457	2.99e-07	1.45	1.24
SCOL	Ol	Sn-Bi	48750	912.921	17	0.318352	4373.02	81.8918	11928900000	223388000	0.000349	40.6	24.3	4.09e-06	0.81	0.453	3.67e-07	1.59	1.51
SCOL	Ol	Sn-Bi	84706	793.127	27	0.252809	8969.03	83.9797	24001600000	224734000	0.000319	30.2	19.2	3.53e-06	0.671	0.344	3.74e-07	1.21	1.06
SCOL	Ol	Sn-Bi	90621.4	848.515	30	0.280899	9565.04	89.5603	24361900000	228108000	0.000331	33.9	18.3	3.72e-06	0.436	0.332	3.93e-07	1.05	1.02
SCOL	Ol	Sn-Bi	85432.1	799.926	23	0.215356	9045.04	84.6914	24104200000	225695000	0.000269	36.1	20.9	3.54e-06	0.613	0.342	3.75e-07	1.27	1.05
SCOL	Ol	Sn-Bi	88927.3	832.653	28	0.262172	7842.03	73.4272	23838100000	223203000	0.000315	33.1	18.9	3.73e-06	0.623	0.335	3.29e-07	1.3	1.13
SCOL	Ol	Sn-Bi	75879.4	710.481	25	0.234082	9746.04	91.2551	24710000000	231367000	0.000329	31.3	20	3.07e-06	0.683	0.363	3.94e-07	1.25	1.01
SCOL	Ol	Sn-Bi	76551.5	716.774	36	0.337079	9753.04	91.3206	24668400000	230978000	0.00047	24.8	16.7	3.1e-06	0.691	0.361	3.95e-07	1.23	1.01
SCOL	Ol	Sn-Bi	73600.3	689.141	20	0.187266	9065.04	84.8787	24206600000	226654000	0.000272	34	22.4	3.04e-06	0.675	0.369	3.74e-07	1.31	1.05
SCOL	Ol	Sn-Bi	76107.4	712.616	24	0.224719	8995.04	84.2232	23004700000	215400000	0.000315	34.1	20.4	3.31e-06	0.495	0.362	3.91e-07	1.31	1.05
SCOL	Ol	Sn-Bi	61951.6	580.071	22	0.205993	8785.03	82.2568	22667400000	212242000	0.000355	31.8	21.3	2.73e-06	0.719	0.402	3.88e-07	1.22	1.07
406-012,009	Pl	Sn-Bi	73533.3	688.514	27	0.252809	7118.02	66.6481	23985000000	224579000	0.000367181	25.1	19.2	3.0658e-06	0.8	0.369	2.96769e-07	1.36	1.19
103-017,013	Px	Sn-Bi	94912.8	888.697	48	0.449438	7540.03	70.5995	27892900000	261169000	0.000505727	17.1	14.4	3.40276e-06	0.857	0.325	2.70321e-07	1.43	1.15
103-017,011	Pl	Sn-Bi	75372.4	705.734	16	0.149813	5538.01	51.854	23599000000	220964000	0.000212279	46.6	25	3.19388e-06	0.793	0.364	2.34672e-07	1.61	1.34
103-017,011	Px	Sn-Bi	73738.3	690.434	35	0.327715	6574.02	61.5545	23115000000	216433000	0.000474652	24.6	16.9	3.19006e-06	0.897	0.368	2.84405e-07	1.54	1.23
103-017,010	Ol	Sn-Bi	98722.2	924.365	39	0.365169	21019.2	196.809	29686400000	277963000	0.000395048	30	16	3.3255e-06	0.983	0.318	7.08042e-07	1.35	0.69
103-021,011	Pl	Sn-Bi	57708.4	540.341	42	0.393258	3270.01	30.6181	21957000000	205590000	0.000727797	25.7	15.4	2.62824e-06	0.615	0.416	1.48927e-07	1.94	1.75
103-021,011	Pl	Sn-Bi	56400.3	528.093	31	0.290262	2910	27.2472	19348600000	181167000	0.000549642	30.5	18	2.91495e-06	0.71	0.421	1.50398e-07	2.14	1.85
406-015,001	Ol	PTS	80946.8	757.929	39	0.365169	17720.1	165.919	32217400000	301661000	0.000481798	25.9	16	2.51252e-06	1.03	0.351	5.50017e-07	1.09	0.751
406-015,014	Ol	PTS	84179	788.193	23	0.215356	19108.2	178.916	26669100000	249711000	0.000273227	35.6	20.9	3.15642e-06	0.648	0.345	7.1649e-07	0.841	0.723
406-015,014	Ol	PTS	78416.6	734.238	31	0.290262	14161.1	132.595	30461300000	285218000	0.000395325	28.8	18	2.5743e-06	0.873	0.357	4.64888e-07	0.944	0.84
406-015,014	Ol	PTS	66338.9	621.151	26	0.243446	13409.1	125.553	29157400000	273009000	0.000391927	30.5	19.6	2.2752e-06	0.795	0.388	4.59886e-07	0.977	0.864
406-015,014	Ol	PTS	68361	640.084	10	0.093633	13863.1	129.804	28854400000	270172000	0.000146282	34	31.6	2.36917e-06	1.11	0.382	4.8045e-07	1.31	0.849
*KOV, Kvodor apatite, DAP, Durango apatite, MORB, SWIFT MORB glass, 519, basaltic glass 519-4-1, 1833-11, basaltic glass 1833-11, SCOL, San Carlos Olivine.
#Ol: olivine, Px: pyroxene, Pl: plagioclase
