# Supplementary material for: A dry lunar mantle reservoir for young mare basalts of Chang’e-5
Source: Nature. 2021 Oct 19;600(7887):49–53. doi: 10.1038/s41586-021-04107-9 (PMC8636271; doi:10.1038/s41586-021-04107-9)
Supplement: Supplementary file 5 — Water abundances and hydrogen isotope compositions of ilmenite-hosted melt inclusions and apatite with correction for spallation effects. [file 41586_2021_4107_MOESM5_ESM.xlsx]

## Sheet: Table S4
			CRE=0 Ma					CRE =10 Ma					CRE = 50 Ma					CRE =100 Ma					CRE = 200Ma					PEC %
File Name	Clast No.		H2O mg.g-1	2s ppm	dD ‰	2s ‰		H2O mg.g-1	2s ppm	dD ‰	2s ‰		H2O mg.g-1	2s ppm	dD ‰	2s ‰		H2O mg.g-1	2s ppm	dD ‰	2s ‰		H2O mg.g-1	2s ppm	dD ‰	2s ‰
Apatite
010-001Ap-1	406-010,001		2205.22	91.3642	381.795	63.5387		2205.18	91.3642	381.577	80.8528		2205.04	91.3642	380.703	80.8528		2204.86	91.3642	379.61	80.8528		2204.49	91.3642	377.425	80.8528
010-001Ap-2	406-010,001		1849.84	78.9054	460.959	66.8493		1849.8	78.9054	460.7	83.4795		1849.66	78.9054	459.664	83.4795		1849.47	78.9054	458.37	83.4795		1849.11	78.9054	455.779	83.4795
010-019Ap-1	406-010,019		2417.86	108.52	422.225	65.0265		2417.82	108.52	422.027	82.0271		2417.67	108.52	421.232	82.0271		2417.49	108.52	420.239	82.0271		2417.13	108.52	418.251	82.0271
010-019Ap-2	406-010,019		2153.35	95.5692	363.304	64.1271		2153.31	95.5692	363.08	81.316		2153.16	95.5692	362.184	81.316		2152.98	95.5692	361.064	81.316		2152.62	95.5692	358.822	81.316
010-023Ap-1	406-010,023		176.018	16.9541	721.772	169.205		175.982	16.9541	719.104	176.438		175.838	16.9541	708.423	176.438		175.658	16.9541	695.045	176.438		175.297	16.9541	668.209	176.438
010-023Ap-2	406-010,023		235.593	19.4119	426.127	158.951		235.557	19.4119	424.088	166.629		235.413	19.4119	415.929	166.629		235.233	19.4119	405.715	166.629		234.872	19.4119	385.242	166.629
010-023Ap-3	406-010,023		110.325	12.8643	439.93	210.133		110.289	12.8643	435.581	215.999		110.145	12.8643	418.157	215.999		109.965	12.8643	396.312	215.999		109.604	12.8643	352.408	215.999
011-003Ap-1	406-011,003		2936.16	119.453	464.139	61.5234		2936.12	119.453	463.976	79.2788		2935.98	119.453	463.324	79.2788		2935.8	119.453	462.508	79.2788		2935.44	119.453	460.877	79.2788
011-007Ap-1	406-011,007		1626.31	73.4998	276.334	68.8319		1626.28	73.4998	276.035	85.0755		1626.13	73.4998	274.841	85.0755		1625.95	73.4998	273.347	85.0755		1625.59	73.4998	270.36	85.0755
012-004Ap-1	406-012,004		2595.19	108.469	382.168	69.6338		2595.15	108.469	381.982	85.7256		2595.01	108.469	381.24	85.7256		2594.83	108.469	380.311	85.7256		2594.46	108.469	378.454	85.7256
012-004Ap-2	406-012,004		2754.82	109.72	455.996	60.1172		2754.78	109.72	455.822	78.1926		2754.64	109.72	455.126	78.1926		2754.46	109.72	454.257	78.1926		2754.1	109.72	452.517	78.1926
012-009Ap-1	406-012,009		1936.3	86.5017	551.473	66.5575		1936.26	86.5017	551.227	83.2461		1936.12	86.5017	550.244	83.2461		1935.94	86.5017	549.016	83.2461		1935.58	86.5017	546.558	83.2461
014-001Ap-1	406-014,001		4363.16	187.064	329.469	57.1481		4363.13	187.064	329.358	75.9336		4362.98	187.064	328.915	75.9336		4362.8	187.064	328.36	75.9336		4362.44	187.064	327.252	75.9336
014-001Ap-2	406-014,001		1841.3	81.6128	368.439	66.683		1841.27	81.6128	368.178	83.3464		1841.12	81.6128	367.13	83.3464		1840.94	81.6128	365.82	83.3464		1840.58	81.6128	363.2	83.3464
014-003Ap-1	406-014,003		4855.96	216.705	376.236	66.2282		4855.92	216.705	376.137	82.9829		4855.78	216.705	375.74	82.9829		4855.6	216.705	375.244	82.9829		4855.24	216.705	374.251	82.9829
015-001Ap-1	406-015,001		1137.28	52.5908	368.427	80.3197		1137.25	52.5908	368.003	94.6111		1137.1	52.5908	366.307	94.6111		1136.92	52.5908	364.186	94.6111		1136.56	52.5908	359.942	94.6111
015-001Ap-2	406-015,001		1166.56	56.3861	512.083	79.5239		1166.53	56.3861	511.674	93.9364		1166.38	56.3861	510.038	93.9364		1166.2	56.3861	507.992	93.9364		1165.84	56.3861	503.899	93.9364
015-001Ap-3	406-015,001		939.221	45.7663	565.836	83.6799		939.185	45.7663	565.33	97.4799		939.04	45.7663	563.306	97.4799		938.86	45.7663	560.776	97.4799		938.499	45.7663	555.711	97.4799
015-014Ap-1	406-015,014		1716.7	73.696	930.543	62.7293		1716.66	73.696	930.274	80.2182		1716.52	73.696	929.198	80.2182		1716.34	73.696	927.852	80.2182		1715.98	73.696	925.159	80.2182
015-014Ap-2	406-015,014		1651.5	71.2442	813.613	64.1859		1651.47	71.2442	813.331	81.3623		1651.32	71.2442	812.202	81.3623		1651.14	71.2442	810.79	81.3623		1650.78	71.2442	807.965	81.3623
015-014Ap-3	406-015,014		790.735	40.0383	723.208	83.2383		790.698	40.0383	722.615	97.101		790.554	40.0383	720.239	97.101		790.374	40.0383	717.269	97.101		790.013	40.0383	711.324	97.101
015-014Ap-4	406-015,014		1461.25	64.1405	833.56	68.9413		1461.21	64.1405	833.242	85.164		1461.06	64.1405	831.967	85.164		1460.88	64.1405	830.374	85.164		1460.52	64.1405	827.186	85.164
015-014Ap-5	406-015,014		1983.42	87.9761	857.283	61.421		1983.38	87.9761	857.049	79.1994		1983.24	87.9761	856.112	79.1994		1983.06	87.9761	854.94	79.1994		1982.7	87.9761	852.597	79.1994
015-014Ap-6	406-015,014		1213.57	54.175	878.452	70.2196		1213.53	54.175	878.07	86.202		1213.39	54.175	876.541	86.202		1213.21	54.175	874.629	86.202		1212.85	54.175	870.804	86.202
015-014Ap-7	406-015,014		1138.52	52.3971	861.365	70.2163		1138.48	52.3971	860.957	86.1994		1138.34	52.3971	859.325	86.1994		1138.16	52.3971	857.284	86.1994		1137.79	52.3971	853.201	86.1994
015-014Ap-8	406-015,014		1311.78	59.1301	1023.99	70.7408		1311.75	59.1301	1023.64	86.6272		1311.6	59.1301	1022.25	86.6272		1311.42	59.1301	1020.5	86.6272		1311.06	59.1301	1017	86.6272
015-014Ap-9	406-015,014		1217.11	54.1243	825.975	69.7291		1217.07	54.1243	825.593	85.803		1216.93	54.1243	824.062	85.803		1216.75	54.1243	822.148	85.803		1216.39	54.1243	818.318	85.803
015-014Ap-10	406-015,014		1515.78	66.8285	885.927	64.7928		1515.75	66.8285	885.621	81.8419		1515.6	66.8285	884.398	81.8419		1515.42	66.8285	882.868	81.8419		1515.06	66.8285	879.808	81.8419
015-014Ap-11	406-015,014		2361.04	98.1033	930.108	59.0548		2361.01	98.1033	929.913	77.3788		2360.86	98.1033	929.13	77.3788		2360.68	98.1033	928.152	77.3788		2360.32	98.1033	926.194	77.3788
015-014Ap-12	406-015,014		952.261	45.395	702.819	77.7327		952.225	45.395	702.326	92.4249		952.081	45.395	700.35	92.4249		951.901	45.395	697.88	92.4249		951.54	45.395	692.937	92.4249
015-046Ap-1	406-015,046		1574.3	69.1989	368.032	75.1186		1574.27	69.1989	367.725	90.2375		1574.12	69.1989	366.5	90.2375		1573.94	69.1989	364.968	90.2375		1573.58	69.1989	361.903	90.2375
015-048Ap-1	406-015,048		1127.3	65.041	608.989	76.6897		1127.26	65.041	608.569	91.5495		1127.12	65.041	606.888	91.5495		1126.94	65.041	604.787	91.5495		1126.58	65.041	600.582	91.5495
015-059Ap-1	406-015,059		1166.08	57.0432	754.018	76.5711		1166.04	57.0432	753.616	91.4502		1165.9	57.0432	752.009	91.4502		1165.72	57.0432	750	91.4502		1165.36	57.0432	745.98	91.4502
017-010Ap-1	103-017,010		1606.02	75.1665	321.267	72.9794		1605.98	75.1665	320.966	88.4647		1605.83	75.1665	319.76	88.4647		1605.65	75.1665	318.253	88.4647		1605.29	75.1665	315.238	88.4647
017-011Ap-1	103-017,011		1713.85	80.2689	412.239	67.7659		1713.82	80.2689	411.959	84.2153		1713.67	80.2689	410.837	84.2153		1713.49	80.2689	409.434	84.2153		1713.13	80.2689	406.628	84.2153
017-011Ap-2	103-017,011		2322.01	96.4391	478.608	64.5861		2321.98	96.4391	478.402	81.6784		2321.83	96.4391	477.578	81.6784		2321.65	96.4391	476.548	81.6784		2321.29	96.4391	474.487	81.6784
017-013Ap-1	103-017,013		1920.35	86.5901	562.37	65.6482		1920.32	86.5901	562.123	82.5208		1920.17	86.5901	561.133	82.5208		1919.99	86.5901	559.895	82.5208		1919.63	86.5901	557.419	82.5208
020-004Ap-1	103-020,004		1806.98	81.6108	451.394	70.1223		1806.94	81.6108	451.129	86.1228		1806.8	81.6108	450.068	86.1228		1806.62	81.6108	448.741	86.1228		1806.25	81.6108	446.088	86.1228
020-004Ap-2	103-020,004		2163.99	91.1607	519.154	63.554		2163.95	91.1607	518.934	80.8648		2163.8	91.1607	518.052	80.8648		2163.62	91.1607	516.95	80.8648		2163.26	91.1607	514.746	80.8648
020-004Ap-3	103-020,004		2049.05	93.3445	508.902	64.1434		2049.02	93.3445	508.669	81.3289		2048.87	93.3445	507.737	81.3289		2048.69	93.3445	506.573	81.3289		2048.33	93.3445	504.243	81.3289
020-018Ap-1	103-020,018		554.929	30.9902	564.42	98.2508		554.893	30.9902	563.563	110.242		554.748	30.9902	560.137	110.242		554.568	30.9902	555.852	110.242		554.207	30.9902	547.273	110.242
020-021Ap-1	103-020,021		3681.27	168.561	511.237	54.759		3681.24	168.561	511.108	74.1522		3681.09	168.561	510.589	74.1522		3680.91	168.561	509.941	74.1522		3680.55	168.561	508.645	74.1522
020-021Ap-2	103-020,021		3077.36	134.076	562.511	57.5535		3077.32	134.076	562.356	76.2392		3077.18	134.076	561.739	76.2392		3077	134.076	560.966	76.2392		3076.64	134.076	559.422	76.2392
Melt inclusions
010-023MI-1	406-010,023		25.8955	6.43906	410.93	348.929		25.8593	6.43906	364.418	352		25.7146	6.43906	177.065	352		25.5336	6.43906	-60.096	352		25.1716	6.43906	-544.59	352		29
012-009MI-1	406-012,009		89.2644	16.3115	-147.249	322.026		89.2282	16.3115	-160.956	326		89.0834	16.3115	-215.892	326		88.9024	16.3115	-284.812	326		88.5405	16.3115	-423.493	326		30
015-045MI-1	406-015,045		660.686	36.9058	280.535	112.933		660.649	36.9058	278.708	124		660.505	36.9058	271.395	124		660.324	36.9058	262.249	124		659.962	36.9058	243.942	124		44
015-046MI-1	406-015,046		173.792	17.546	580.97	160.726		173.756	17.546	574.083	170		173.611	17.546	546.507	170		173.43	17.546	511.972	170		173.068	17.546	442.687	170		28
017-013MI-1	406-017,013		92.7848	15.0232	932.743	224.49		92.7486	15.0232	919.978	230		92.6038	15.0232	868.819	230		92.4228	15.0232	804.647	230		92.0609	15.0232	675.551	230		0
017-001MI-1	406-017,001		27.0168	6.08917	243.123	338.827		26.9806	6.08917	198.318	340		26.8358	6.08917	17.898	340		26.6548	6.08917	-210.368	340		26.2929	6.08917	-676.273	340		52
017-001MI-2	406-017,001		12.948	3.94321	669.108	390.265		12.9118	3.94321	576.678	390		12.767	3.94321	200	390		12.586	3.94321	-278.974	390		12.2241	3.94321	-1282.86	390		52
020-013MI-1	103-020,013		367.2	28.5043	-313.475	164.281		367.164	28.5043	-316.823	170		367.019	28.5043	-330.218	170		366.838	28.5043	-346.978	170		366.476	28.5043	-380.546	170		23
020-013MI-2	103-020,013		281.122	23.0127	-310.027	182.463		281.086	23.0127	-314.398	190		280.941	23.0127	-330	190		280.76	23.0127	-353.796	190		280.398	23.0127	-397.678	190		23
020-018MI-1	103-020,018		114.022	11.4102	-179.874	212.731		113.986	11.4102	-190.614	220		113.841	11.4102	-233.64	220		113.66	11.4102	-287.576	220		113.298	11.4102	-395.963	220		17
020-018MI-2	103-020,018		154.422	12.5539	-93.6084	180.292		154.386	12.5539	-101.517	190		154.241	12.5539	-133.191	190		154.06	12.5539	-172.865	190		153.698	12.5539	-252.493	190		17
Melt inclusions after PEC correction
010-023MI-1	406-010,023		18.3858	4.57173	410.93	348.929		18.3601	4.57173	364.418	352		18.2573	4.57173	177.065	352		18.1288	4.57173	-60.096	352		17.8719	4.57173	-544.59	352
012-009MI-1	406-012,009		62.4851	11.4181	-147.249	322.026		62.4597	11.4181	-160.956	326		62.3584	11.4181	-215.892	326		62.2317	11.4181	-284.812	326		61.9783	11.4181	-423.493	326
015-045MI-1	406-015,045		369.984	20.6673	280.535	112.933		369.964	20.6673	278.708	124		369.883	20.6673	271.395	124		369.781	20.6673	262.249	124		369.579	20.6673	243.942	124
015-046MI-1	406-015,046		125.13	12.6331	580.97	160.726		125.104	12.6331	574.083	170		125	12.6331	546.507	170		124.87	12.6331	511.972	170		124.609	12.6331	442.687	170
017-013MI-1	406-017,013		92.7848	15.0232	932.743	224.49		92.7486	15.0232	919.978	230		92.6038	15.0232	868.819	230		92.4228	15.0232	804.647	230		92.0609	15.0232	675.551	230
017-001MI-1	406-017,001		12.9681	2.9228	243.123	338.827		12.9507	2.9228	198.318	340		12.8812	2.9228	17.898	340		12.7943	2.9228	-210.368	340		12.6206	2.9228	-676.273	340
017-001MI-2	406-017,001		6.21504	1.89274	669.108	390.265		6.19767	1.89274	576.678	390		6.12817	1.89274	200	390		6.0413	1.89274	-278.974	390		5.86757	1.89274	-1282.86	390
020-013MI-1	103-020,013		282.744	21.9483	-313.475	164.281		282.716	21.9483	-316.823	170		282.605	21.9483	-330.218	170		282.465	21.9483	-346.978	170		282.187	21.9483	-380.546	170
020-013MI-2	103-020,013		216.464	17.7197	-310.027	182.463		216.436	17.7197	-314.398	190		216.325	17.7197	-330	190		216.185	17.7197	-353.796	190		215.907	17.7197	-397.678	190
020-018MI-1	103-020,018		94.6385	9.47048	-179.874	212.731		94.6085	9.47048	-190.614	220		94.4883	9.47048	-233.64	220		94.3381	9.47048	-287.576	220		94.0377	9.47048	-395.963	220
020-018MI-2	103-020,018		128.17	10.4198	-93.6084	180.292		128.14	10.4198	-101.517	190		128.02	10.4198	-133.191	190		127.87	10.4198	-172.865	190		127.57	10.4198	-252.493	190
