# Supplementary material for: A dry lunar mantle reservoir for young mare basalts of Chang’e-5
Source: Nature. 2021 Oct 19;600(7887):49–53. doi: 10.1038/s41586-021-04107-9 (PMC8636271; doi:10.1038/s41586-021-04107-9)
Supplement: Supplementary file 6 — Summary of water abundances and hydrogen isotope compositions of apatite and melt inclusions from Apollo samples in the literature. [file 41586_2021_4107_MOESM6_ESM.xlsx]

## Sheet: Table S5
Sample	Type*	H2O/OH mg.g-1	2s mg.g-1	dD ‰	2s ‰	Reference
Apatite
10020	HB	1440	251	595	339	2
10044	HB	2221	128	622	48	11
10044	HB	877	26	536	57	10, 12
10044	HB	1250	200	567	36	13
10044	HB	960	160	600	83	13
10044	HB	826	25	606	33	10, 12
10044	HB	2748	159	623	49	11
10044	HB	850	140	622	126	13
10044	HB	2604	150	657	63	11
10044	HB	3063	177	682	46	11
10044	HB	2055	119	1005	46	11
10044	HB	2027	117	1013	58	11
10044	HB	1030	170	636	38	13
10044	HB	2036	118	697	49	11
10044	HB	1970	53	631	66	11
10044	HB	2193	60	617	64	11
10044	HB	2981	81	796	56	11
10044	HB	2633	71	710	61	11
10044	HB	1155	29	702	28	10, 12
10044	HB	3262	89	772	54	11
10044	HB	2258	61	697	69	11
10044	HB	1220	30	781	23	10, 12
10044	HB	2690	70	675	63	11
10044	HB	1581	41	533	85	11
10044	HB	1944	50	635	77	11
10044	HB	1105	29	933	31	10, 12
10044	HB	728	27	954	27	10, 12
10044	HB	1733	45	818	70	11
10044	HB	2275	59	891	63	11
10058	HB	2962	17	618	77	5
10058	HB	3115	18	648	82	5
10058	HB	2619	16	678	84	5
10058	HB	3012	17	724	74	5
10058	HB	2098	14	735	86	5
10058	HB	2431	15	884	85	5
10058	HB	2528	15	929	79	5
10058	HB	2518	15	949	80	5
10058	HB	2128	14	965	84	5
10058	HB	2112	14	1098	79	5
12002	LB	794	59	568	235	2
12002	LB	1286	91	1102	306	2
12004	LB	746	56	961	291	2
12018	LB	1989		1439	103	14
12039	LB	3590	510	391	62	13
12039	LB	3040	440	472	63	13
12039	LB	960	160	498	83	13
12039	LB	3040	440	542	65	13
12039	LB	5590	710	655	74	13
12039	LB	6050	740	672	35	13
12039	LB	2810	420	680	30	13
12039	LB	2916	57	698	28	10, 12
12039	LB	1996	43	720	30	10, 12
12039	LB	2784	95	729	28	10, 12
12039	LB	2570	390	730	31	13
12039	LB	5820	720	747	50	13
12039	LB	5607	35	767	63	5
12039	LB	3764	25	785	68	5
12039	LB	5540	700	792	38	13
12039	LB	7174	44	812	60	5
12039	LB	4492	29	822	65	5
12039	LB	2379	47	830	31	10, 12
12039	LB	3154	22	860	69	5
12039	LB	2773	20	875	72	5
12039	LB	1992	15	882	79	5
12039	LB	5450	700	875	40	13
12039	LB	4189	28	880	66	5
12039	LB	3646	24	889	67	5
12039	LB	2960	430	892	45	13
12039	LB	3932	26	904	67	5
12039	LB	5672	36	915	62	5
12039	LB	4552	30	967	65	5
12039	LB	6006	38	991	61	5
12039	LB	2740	410	1010	47	13
12040	LB	3	20	14	84	10, 12
12040	LB	16	20	-150	26	10, 12
12040	LB	105	21	9	163	10, 12
12040	LB	38	4	437	377	2
12040	LB	51	5	-17	369	2
12040	LB	25	2	298	426	2
12040	LB	61	6	47	403	2
12040	LB	63	6	204	317	2
12040	LB	40	4	5	355	2
12040	LB	44	4	16	391	2
12040	LB	75	7	203	256	2
12040	LB	91	9	122	558	2
12064	LB	1711	401	880	72	11
12064	LB	1479	347	831	74	11
12064	LB	2406	564	1009	72	11
12064	LB	2443	573	854	72	11
12064	LB	2402	563	1008	71	11
12064	LB	1979	464	960	73	11
12064	LB	2499	586	849	72	11
12064	LB	1656	388	940	75	11
12064	LB	1241	72	786	62	11
12064	LB	2300	133	955	45	11
12064	LB	2370	137	947	45	11
12064	LB	2406	139	911	45	11
12064	LB	4383	253	798	47	11
12064	LB	4163	240	811	38	11
14053	LB-Al-rich	640	100	-215	96	13
14053	LB-Al-rich	670	110	-202	31	13
14053	LB-Al-rich	930	150	-202	23	13
14053	LB-Al-rich	570	100	-179	40	13
14053	LB-Al-rich	870	140	-175	37	13
14053	LB-Al-rich	860	140	-172	24	13
14053	LB-Al-rich	2409	10	-86	36	15
14053	LB-Al-rich	692	12	-25	47	15
14053	LB-Al-rich	679	10	-15	47	15
14053	LB-Al-rich	1447	10	-14	36	15
14053	LB-Al-rich	721	11	53	49	15
14072	LB	323	19	112	230	2
14072	LB	68	4	306	341	2
14072	LB	93	5	137	323	2
14072	LB	81	5	10	410	2
14072	LB	265	15	142	345	2
14072	LB	74	4	434	308	2
15016	LB	377	50	-83	107	9
15016	LB	75	12	63	232	9
15016	LB	89	13	65	209	9
15016	LB	183	25	103	142	9
15016	LB	348	46	330	208	9
15016	LB	54	9	494	306	9
15058	LB	504	86	483	125	5
15058	LB	1418	105	510	69	5
15058	LB	439	85	556	106	5
15058	LB	895	94	565	73	5
15058	LB	382	84	611	109	5
15058	LB	410	84	637	130	5
15058	LB	877	94	637	73	5
15058	LB	712	90	647	87	5
15065	LB	2728	347	932	36	9
15065	LB	2886	367	970	35	9
15065	LB	2655	338	991	36	9
15065	LB	1815	232	1078	39	9
15386	KB	1464	58	89	99	16
15386	KB	871	34	140	180	16
15386	KB	1102	44	296	127	16
15386	KB	226	9	311	234	16
15386	KB	560	22	321	149	16
15386	KB	411	16	413	170	16
15386	KB	651	26	426	135	16
15386	KB	858	34	465	118	16
15386	KB	500	20	538	151	16
15386	KB	500	20	595	144	16
15386	KB	216	9	615	217	16
15386	KB	571	23	778	123	16
15555	LB	2271	107	454	145	5
15555	LB	6836	108	520	76	5
15555	LB	6022	174	578	56	5
15555	LB	3665	132	632	63	5
15555	LB	2653	113	682	115	5
15555	LB	5945	173	715	102	5
72275	KB	649	26	-277	211	16
72275	KB	1013	40	-180	172	16
72275	KB	1620	64	-157	133	16
72275	KB	695	27	-143	162	16
72275	KB	303	12	-139	249	16
72275	KB	494	20	-129	213	16
72275	KB	470	19	-118	386	16
72275	KB	86	3	-105	293	16
72275	KB	233	9	-81	460	16
72275	KB	151	6	15	228	16
72275	KB	94	4	184	316	16
72275	KB	328	13	187	254	16
75055	HB	604	23	621	35	10, 12
75055	HB	1070	180	735	36	13
75055	HB	1225	35	794	26	10, 12
75055	HB	1430	34	794	26	10, 12
75055	HB	1241	30	968	27	10, 12
Melt inclusions
10020	HB	56	15	1942	611	2
10020	HB	50	13	1265	501	2
10020	HB	29	8	1585	643	2
10020	HB	166	44	-234	210	2
10020	HB	230	60	-4	229	2
10020	HB	222	40	759	397	2
10020	HB	124	23	-134	225	2
10020	HB	55	11	-421	216	2
10020	HB	10	2	-646	578	2
10020	HB	366	65	533	338	2
10058	HB	115	16	-58	271	2
10058	HB	252	27	-169	222	2
10058	HB	6	1	-912	553	2
10058	HB	130	32	-7	281	2
12002	HB	189	113	508	352	2
12002	HB	25	9	-412	407	2
12002	HB	15	9	-55	717	2
12002	HB	63	25	18	328	2
12002	HB	46	12	260	425	2
12002	HB	16	9	972	850	2
12004	LB	63	17	-104	243	2
12004	LB	39	10	-496	219	2
12004	LB	217	57	-13	318	2
12004	LB	38	10	-164	290	2
12004	LB	18	5	-332	386	2
12004	LB	63	17	73	342	2
12004	LB	26	7	-204	348	2
12008	LB	15	4	-185	362	2
12008	LB	11	3	345	567	2
12008	LB	141	26	-165	196	2
12008	LB	38	8	142	323	2
12008	LB	119	23	87	260	2
12008	LB	30	7	283	379	2
12008	LB	132	24	46	243	2
12018	LB	740		-183	212	14
12018	LB	62		-26	162	14
12018	LB	631		-123	125	14
12018	LB	700		6	185	14
12020	LB	90	18	-80	243	2
12020	LB	54	11	57	299	2
12020	LB	17	4	834	657	2
12020	LB	85	16	276	320	2
12020	LB	29	6	134	384	2
12020	LB	34	7	-94	304	2
12020	LB	38	8	32	321	2
12020	LB	30	6	230	402	2
12035	LB	28		-209	124	14
12035	LB	156		-22	121	14
12040	LB	117	31	-393	200	2
12040	LB	194	51	-349	187	2
12040	LB	50	13	-520	376	2
12040	LB	63	17	-534	300	2
12040	LB	30	8	-597	570	2
12040	LB	118	31	-456	211	2
12040	LB	22	6			2
12040	LB	90		35	94	14
12040	LB	58		138	61	14
12040	LB	81		-53	92	14
12040	LB	27		-21	75	14
12040	LB	67		103	127	14
12040	LB	67		126	159	14
14072	LB	85	22	-442	235	2
14072	LB	125	33	-266	225	2
14072	LB	167	44	-108	250	2
14072	LB	47	12	-368	278	2
14072	LB	54	14	-433	261	2
15016	LB	14	4			2
15016	LB	3	1			2
15016	LB	150	39	-152	287	2
15016	LB	112	29	-325	257	2
74220	GB	1201		328	32	3
74220	GB	1144		189	19	3
74220	GB	680		313	37	3
74220	GB	752		246	46	3
74220	GB	372		285	32	3
*LB, Low-Ti basalts; HB, High-Ti basalts; KB, KREEP basalts; GB, Glass beads.
References are listed in SI
